# Supplementary material for: Lowering the quantification limit of the QubitTM RNA HS Assay using RNA spike-in
Source: BMC Mol Biol. 2015 May 6;16:9. doi: 10.1186/s12867-015-0039-3 (PMC4431604; doi:10.1186/s12867-015-0039-3)
Supplement: Additional file 2: Table S1. — Four independent Spike-in Qubit™ measurements of reading increases between 1 and 20 pg/μL using a 250 pg/μL Qubit™ Standard #2 RNA sample. Table S2. Four independent Spike-in Qubit™ measurements of reading increases between 1 and 20 pg/μL using a 250 pg/μL trophoblast total RNA sample. Table S3. Four independent Spike-in Qubit™ measurements of a 60 pg/μL trophoblast total RNA sample or a mixure of trophoblast total RNA and Qubit™ Standard #2 DNA (60 pg/μL each). Table S4. Four independent Quant-iT™ RiboGreen® measurements of a 60 pg/μL trophoblast total RNA sample or a mixure of trophoblast total RNA and Qubit™ Standard #2 DNA (60 pg/μL each). Table S5. Three independent Spike-in Qubit™ measurements of plasma RNA samples. [file 12867_2015_39_MOESM2_ESM.xlsx]

## Sheet: Sheet1
Table S1. Four independent Spike-in Qubit™ measurements of reading increases between 1 and 20 pg/μL using a 250 pg/μL Qubit™ Standard #2 RNA sample.
Expected Reading Increase (pg/μL)	Measured Reading Increase-1 (pg/μL)	Measured Reading Increase-2 (pg/μL)	Measured Reading Increase-3 (pg/μL)	Measured Reading Increase-4 (pg/μL)	Average Measured Reading Increase (pg/μL)	Standard Deviation	Relative Error	Coefficient of Variation	Deviation from Ideal
0	0	0	0	0	0	0
1	0.366667	0.933333	0.2	3	1.125	1.28881	0.125	1.1456	1.2706
2	3.26667	2.23333	1.83333	3.26667	2.65	0.73055	0.325	0.275679	0.600679
3	3.46667	3.16667	2.63333	3.63333	3.225	0.43917	0.075	0.136177	0.211177
4	3	4	4.53333	4.86667	4.1	0.815589	0.025	0.198924	0.223924
5	5.4	5.53333	4.96667	5.36667	5.31667	0.244192	0.0633333	0.0459295	0.109263
7.5	8.1	7.96667	7.1	7.9	7.76667	0.452155	0.0355556	0.0582174	0.093773
10	10.1667	10.5667	10.6667	11.3667	10.6917	0.499166	0.0691667	0.0466874	0.115854
15	15.2667	15.3333	15.8	15.6667	15.5167	0.257481	0.0344444	0.0165938	0.0510383
20	20.0667	21.1	20.9333	19.1667	20.3167	0.890485	0.0158333	0.0438303	0.0596636
Table S2. Four independent Spike-in Qubit™ measurements of reading increases between 1 and 20 pg/μL using a 250 pg/μL trophoblast total RNA sample.
Expected Reading Increase (pg/μL)	Measured Reading Increase-1 (pg/μL)	Measured Reading Increase-2 (pg/μL)	Measured Reading Increase-3 (pg/μL)	Measured Reading Increase-4 (pg/μL)	Average Measured Reading Increase (pg/μL)	Standard Deviation	Relative Error	Coefficient of Variation	Deviation from Ideal
0	0	0	0	0	0	0
1	1.73333	1.23333	2.8	0.866667	1.65833	0.839918	0.658333	0.506483	1.16482
2	3.56667	3.1	2.93333	1.93333	2.88333	0.687723	0.441667	0.238517	0.680183
3	3.4	2.63333	3.5	2.53333	3.01667	0.50369	0.00555556	0.166969	0.172525
4	5.23333	4.16667	4.9	3.4	4.425	0.815759	0.10625	0.184352	0.290602
5	5.8	4.6	5.83333	4.2	5.10833	0.834166	0.0216667	0.163295	0.184962
7.5	7.76667	6.93333	7.73333	6.33333	7.19167	0.689807	-0.0411111	0.0959175	0.137029
10	9.43333	8.93333	11.2333	9.36667	9.74167	1.01885	-0.0258333	0.104587	0.13042
15	14.3667	13.7	15.5	14.2667	14.4583	0.75394	-0.0361111	0.0521457	0.0882568
20	20.4	18.8667	19.7	18.0667	19.2583	1.01192	-0.0370833	0.0525445	0.0896278
Table S3. Four independent Spike-in Qubit™ measurements of a 60 pg/μL trophoblast total RNA sample or a mixure of trophoblast total RNA and Qubit™ Standard #2 DNA (60 pg/μL each)
Sample Name	Measured Reading Increase (pg/μL)	Average Measured Reading Increase (pg/μL)	Standard Deviation	[RNA] (pg/μL)	Average [RNA] (pg/μL)	Standard Deviation
RNA-1	6	5.725	0.30957	66.6667	63.6111	3.43966
RNA-2	5.9			65.5556
RNA-3	5.3			58.8889
RNA-4	5.7			63.3333
RNA+DNA-1	5.9	5.775	0.561991	65.5556	64.1667	6.24434
RNA+DNA-2	6.5			72.2222
RNA+DNA-3	5.2			57.7778
RNA+DNA-4	5.5			61.1111
Table S4. Four independent Quant-iT™ RiboGreen® measurements of a 60 pg/μL trophoblast total RNA sample or a mixure of trophoblast total RNA and Qubit™ Standard #2 DNA (60 pg/μL each)
Sample Name	Measured Reading (pg/μL)	Average Measured Reading (pg/μL)	Standard Deviation	[RNA] (pg/μL)	Average [RNA] (pg/μL)	Standard Deviation
RNA-1	4.78196	4.80307	0.120813	53.1328	53.3674	1.34236
RNA-2	4.97168			55.2409
RNA-3	4.77422			53.0469
RNA-4	4.68441			52.049
RNA+DNA-1	16.7846	17.1082	0.551815	186.495	190.091	6.13128
RNA+DNA-2	16.6562			185.069
RNA+DNA-3	17.1063			190.07
RNA+DNA-4	17.8857			198.73
Table S5. Three independent Spike-in Qubit™ measurements of plasma RNA samples
Kit	Sample Volume for Spike-in (μL)	Reading increase-1 (pg/μL)	Reading increase-2 (pg/μL)	Reading increase-3 (pg/μL)	Average Reading increase (pg/μL)	Standard Deviation	[RNA] (pg/μL)	Standard Deviation	Coefficient of Variation
1	10	5.6	5.8	4.5	5.3	0.7	106	14	0.132075
2	15	13.4	14.9	11.4	13.2333	1.75594	176.444	23.4126	0.132691
3	15	6.2	5.7	6.1	6	0.264575	80	3.52767	0.0440959
